# Supplementary material for: Distinct Roles of LFA-1 and ICAM-1 on ILC2s Control Lung Infiltration, Effector Functions, and Development of Airway Hyperreactivity
Source: Front Immunol. 2020 Oct 30;11:542818. doi: 10.3389/fimmu.2020.542818 (PMC7662114; doi:10.3389/fimmu.2020.542818)
Supplement: Supplementary file 2 [file Table_1.xlsx]

## Sheet: Sheet1
Supplementary table 1
	50 top upregulated genes (ICAM-1 KO vs. WT)							50 top downregulated genes (ICAM-1 KO vs. WT)
	Gene ID	Total counts	adj. p-value	Fold change	LSMean ICAM-1 KO	LSMean WT		Gene ID	Total counts	adj. p-value	Fold change	LSMean ICAM-1 KO	LSMean WT
	Gm26825	1420.02	6.66193e-07	55.6386	697.476	12.5358		Prg2	90.263	0.00445534	-17.1568	2.48565	42.6459
	Sftpc	814.552	0.0300937	31.9288	394.908	12.3684		Ctse	308.912	2.21843e-05	-16.5218	8.81509	145.641
	Igkv14-111	50.2498	0.00319182	22.6109	24.0608	1.06413		Dscaml1	74.8868	0.000516691	-11.8222	2.9202	34.5232
	Igkv4-59	84.2126	0.0360721	22.1535	40.2877	1.81858		Igkv12-89	222.817	0.00111066	-11.8004	8.70349	102.705
	Igkv4-91	523.131	0.00296132	14.535	244.728	16.8372		Gm26781	37.9053	0.00422894	-8.31691	2.03422	16.9184
	Cxcl15	29.2435	0.00245464	13.9334	13.9571	1.00388		Ighv5-17	23.2485	0.0449665	-8.2715	1.25376	10.3705
	Nxpe1-ps	67.7145	0.00271037	13.8472	31.5769	2.28037		Mndal	107.079	0.000516691	-7.57435	6.24415	47.2953
	Chia1	52.1154	0.00245464	13.3826	24.2459	1.81175		Ighv1-55	81.2604	0.0435534	-4.89741	6.8895	33.7407
	Mcf2l	29.3006	0.0146491	11.9621	13.5201	1.13024		Gm10073	56.7396	0.00268131	-4.56949	5.09378	23.276
	Chil1	122.647	0.00490131	11.4188	56.3855	4.93797		Cxcr4	629.641	0.000516691	-4.31546	59.2273	255.593
	Nrn1	26.6522	0.00603565	11.2091	12.2346	1.09149		Tle3	160.006	0.000516691	-4.28801	15.1291	64.8737
	Sparcl1	29.2731	0.00513699	9.48189	13.2402	1.39637		B3galnt1	11.8916	0.0274244	-4.18111	1.14759	4.79819
	Lcn2	27.83	0.00332693	9.46234	12.585	1.33001		Uchl1	14.8887	0.037401	-3.92722	1.51086	5.9335
	Iglv2	323.104	0.026784	8.39799	144.362	17.1901		Casp3	127.061	0.0020878	-3.59161	13.8362	49.6942
	Sftpd	54.3032	0.0179003	7.82092	24.0735	3.07809		Fez1	51.7958	0.00971983	-3.25399	6.0879	19.81
	Ighv12-3	163.849	0.00782326	7.02466	71.7156	10.2091		B3gnt3	16.1144	0.0323442	-3.19225	1.92193	6.13527
	Iglv3	37.2336	0.0341271	6.8375	16.2414	2.37535		Il9	204.661	0.0238693	-3.07681	25.1006	77.2297
	Ephb4	36.1388	0.00287327	6.78031	15.747	2.32245		Mtmr7	62.4587	0.0193038	-2.97392	7.85858	23.3708
	G530011O06Rik	19.6909	0.0291228	6.77954	8.5799	1.26556		Hbegf	66.045	0.0115171	-2.96628	8.3258	24.6967
	Tjp1	26.3615	0.00732603	6.58104	11.4421	1.73865		Oaf	32.1521	0.0190126	-2.91045	4.11105	11.965
	Flrt3	15.5786	0.0298206	6.44417	6.74292	1.04636		P2ry2	18.2167	0.0412885	-2.90415	2.33299	6.77536
	Slamf9	16.6289	0.0140289	6.28691	7.17344	1.14101		Palld	198.694	0.0019402	-2.89949	25.4769	73.87
	Sftpa1	386.734	0.00441107	6.05123	165.944	27.4232		Mri1	221.166	0.00268131	-2.89763	28.3718	82.2111
	Jam2	20.3107	0.015557	6.00729	8.70611	1.44926		Msc	65.9534	0.00594773	-2.88882	8.47987	24.4968
	Timp3	39.7211	0.00661398	5.94563	17.0011	2.85943		Gadd45gip1	118.939	0.00287327	-2.88513	15.307	44.1625
	Nckap5	24.8514	0.00603565	5.76039	10.5877	1.83802		Gprasp2	150.566	0.00245464	-2.84683	19.5701	55.7127
	Tns2	27.5467	0.00603565	5.74001	11.7298	2.04352		Il13	90.7504	0.0049612	-2.78017	12.0035	33.3717
	Slc16a9	31.1618	0.0207391	5.73569	13.2677	2.31319		Coro2b	28.4115	0.034286	-2.76794	3.77016	10.4356
	Iglc2	598.264	0.0115356	5.68115	254.359	44.7725		Casp4	76.2847	0.00594773	-2.63344	10.4976	27.6448
	Phldb2	25.3562	0.0267153	5.66679	10.7764	1.90168		Fam219b	41.229	0.0292867	-2.56238	5.78673	14.8278
	Ptprb	183.284	0.000484824	5.5613	77.6751	13.9671		Dusp23	49.8476	0.0266995	-2.49855	7.12405	17.7998
	Hspa1a	47.1942	0.00268131	5.52526	19.9808	3.61627		Prelid2	41.0461	0.021177	-2.41296	6.01327	14.5098
	Adgrl4	73.843	0.0019402	5.47819	31.2221	5.69936		Lpcat2	145.059	0.0257817	-2.39238	21.3802	51.1495
	Ngp	28.4865	0.00561904	5.46281	12.0394	2.20388		Ldhd	32.682	0.0425688	-2.30594	4.94292	11.3981
	Nfib	28.9978	0.0122304	5.45066	12.2512	2.24766		Piwil2	38.4026	0.0272881	-2.29571	5.82615	13.3752
	Efnb2	43.2692	0.00445534	5.4317	18.2709	3.36375		Gm14275	71.2821	0.0257629	-2.2907	10.8308	24.8102
	Flt4	17.5567	0.0167227	5.42764	7.41263	1.36572		Sox4	45.1678	0.0416726	-2.22586	7.00089	15.583
	Dgkh	23.6262	0.00732603	5.42472	9.97439	1.83869		Jag1	67.2605	0.0184595	-2.21753	10.4522	23.1781
	Ghr	18.3595	0.0283755	5.38904	7.74295	1.4368		Garem1	29.6181	0.0489257	-2.21263	4.60963	10.1994
	Dll4	28.7873	0.0184949	5.18769	12.0675	2.32617		Bst2	249.129	0.0043107	-2.17414	39.2435	85.3209
	Ipcef1	43.8106	0.00920977	5.16163	18.3502	3.55511		Cetn4	29.031	0.0484198	-2.12408	4.64632	9.86917
	Fgd5	22.6447	0.0185828	5.07874	9.45975	1.86262		Cystm1	167.303	0.00732603	-2.12049	26.8072	56.8443
	Ripply3	28.3908	0.0259468	4.9166	11.7962	2.39925		Bhlhb9	423.896	0.00407686	-2.10948	68.1618	143.786
	Mpeg1	23.194	0.0257629	4.90981	9.63468	1.96233		Bik	48.5282	0.0473846	-2.10675	7.81012	16.454
	Ighv11-2	1149.81	0.0335535	4.89403	477.367	97.5406		Fancb	39.032	0.0429731	-2.08976	6.31635	13.1996
	Mmp19	16.9699	0.0194596	4.86673	7.03866	1.44628		Srp9	408.02	0.00367149	-2.0813	66.2091	137.801
	Ltbp4	16.2367	0.0164394	4.85772	6.73244	1.38593		Adarb1	116.565	0.0109725	-2.07706	18.941	39.3416
	Fabp4	12.0291	0.0330289	4.84986	4.98642	1.02816		Bace2	106.477	0.0130008	-2.05944	17.4014	35.837
	Smad6	49.5562	0.0109121	4.80881	20.5125	4.2656		Ggh	212.64	0.00459435	-2.04141	34.9574	71.3625
	Thbd	183.507	0.000516691	4.71541	75.6999	16.0537		Moxd1	162.215	0.032884	-2.02015	26.8554	54.2521
